# Supplementary material for: SARS-CoV-2 Infection of Human Ovarian Cells: A Potential Negative Impact on Female Fertility
Source: Cells. 2022 Apr 23;11(9):1431. doi: 10.3390/cells11091431 (PMC9105548; doi:10.3390/cells11091431)
Supplement: Supplementary file 1 [file cells-11-01431-s001.zip]

Archive with 1 entries (1 files):
- cells-1658213-supplementary.pdf
